# Supplementary material for: Hunted Wild Boars in Sardinia: Prevalence, Antimicrobial Resistance and Genomic Analysis of Salmonella and Yersinia enterocolitica
Source: Foods. 2023 Dec 23;13(1):65. doi: 10.3390/foods13010065 (PMC10778173; doi:10.3390/foods13010065)
Supplement: Supplementary file 1 [file foods-13-00065-s001.zip]

Archive with 1 entries (1 files):
- foods-2761112-supplementary.xlsx
