# Supplementary material for: Hunted Wild Boars in Sardinia: Prevalence, Antimicrobial Resistance and Genomic Analysis of Salmonella and Yersinia enterocolitica
Source: Foods. 2023 Dec 23;13(1):65. doi: 10.3390/foods13010065 (PMC10778173; doi:10.3390/foods13010065)
Supplement: Supplementary file 1 [file foods-13-00065-s001.zip › foods-2761112-supplementary.xlsx]

## Sheet: Foglio1
Table S1. Bioproject accession number for all the isolates
Accession	Title	BioProject	SRA	Sample name	Organism name	Status	Release date
SAMN38355107	Pathogen: clinical or host-associated sample from Yersinia enterocolitica	PRJNA1043856	SRR26909737	TC12582	Yersinia enterocolitica	To be released	2025-02-07
SAMN38355106	Pathogen: clinical or host-associated sample from Yersinia enterocolitica	PRJNA1043856	SRR26909738	TC12581	Yersinia enterocolitica	To be released	2025-02-07
SAMN38355105	Pathogen: clinical or host-associated sample from Yersinia enterocolitica	PRJNA1043856	SRR26909739	TC12585	Yersinia enterocolitica	To be released	2025-02-07
SAMN38355104	Pathogen: clinical or host-associated sample from Yersinia enterocolitica	PRJNA1043856	SRR26909740	TC12586	Yersinia enterocolitica	To be released	2025-02-07
SAMN38355103	Pathogen: clinical or host-associated sample from Yersinia enterocolitica	PRJNA1043856	SRR26909741	TC12577	Yersinia enterocolitica	To be released	2025-02-07
SAMN38355102	Pathogen: clinical or host-associated sample from Yersinia enterocolitica	PRJNA1043856	SRR26909742	TC12617	Yersinia enterocolitica	To be released	2025-02-07
SAMN38355101	Pathogen: clinical or host-associated sample from Yersinia enterocolitica	PRJNA1043856	SRR26909743	TC12584	Yersinia enterocolitica	To be released	2025-02-07
SAMN38355124	Pathogen: clinical or host-associated sample from Salmonella enterica	PRJNA1043856	SRR26909744	TC12552	Salmonella enterica	To be released	2025-02-07
SAMN38355123	Pathogen: clinical or host-associated sample from Salmonella enterica	PRJNA1043856	SRR26909745	TC12551	Salmonella enterica	To be released	2025-02-07
SAMN38355120	Pathogen: clinical or host-associated sample from Yersinia enterocolitica	PRJNA1043856	SRR26909748	TC12616	Yersinia enterocolitica	To be released	2025-02-07
SAMN38355122	Pathogen: clinical or host-associated sample from Salmonella enterica	PRJNA1043856	SRR26909746	TC12550	Salmonella enterica	To be released	2025-02-07
SAMN38355121	Pathogen: clinical or host-associated sample from Yersinia enterocolitica	PRJNA1043856	SRR26909747	TC12587	Yersinia enterocolitica	To be released	2025-02-07
SAMN38355118	Pathogen: clinical or host-associated sample from Yersinia enterocolitica	PRJNA1043856	SRR26909750	TC12596	Yersinia enterocolitica	To be released	2025-02-07
SAMN38355119	Pathogen: clinical or host-associated sample from Yersinia enterocolitica	PRJNA1043856	SRR26909749	TC12591	Yersinia enterocolitica	To be released	2025-02-07
SAMN38355100	Pathogen: clinical or host-associated sample from Yersinia enterocolitica	PRJNA1043856	SRR26909751	TC12580	Yersinia enterocolitica	To be released	2025-02-07
SAMN38355117	Pathogen: clinical or host-associated sample from Yersinia enterocolitica	PRJNA1043856	SRR26909752	TC12589	Yersinia enterocolitica	To be released	2025-02-07
SAMN38355116	Pathogen: clinical or host-associated sample from Yersinia enterocolitica	PRJNA1043856	SRR26909753	TC12613	Yersinia enterocolitica	To be released	2025-02-07
SAMN38355115	Pathogen: clinical or host-associated sample from Yersinia enterocolitica	PRJNA1043856	SRR26909754	TC12595	Yersinia enterocolitica	To be released	2025-02-07
SAMN38355114	Pathogen: clinical or host-associated sample from Yersinia enterocolitica	PRJNA1043856	SRR26909755	TC12594	Yersinia enterocolitica	To be released	2025-02-07
SAMN38355113	Pathogen: clinical or host-associated sample from Yersinia enterocolitica	PRJNA1043856	SRR26909756	TC12593	Yersinia enterocolitica	To be released	2025-02-07
SAMN38355112	Pathogen: clinical or host-associated sample from Yersinia enterocolitica	PRJNA1043856	SRR26909757	TC12576	Yersinia enterocolitica	To be released	2025-02-07
SAMN38355111	Pathogen: clinical or host-associated sample from Yersinia enterocolitica	PRJNA1043856	SRR26909758	TC12614	Yersinia enterocolitica	To be released	2025-02-07
SAMN38355110	Pathogen: clinical or host-associated sample from Yersinia enterocolitica	PRJNA1043856	SRR26909759	TC12590	Yersinia enterocolitica	To be released	2025-02-07
SAMN38355109	Pathogen: clinical or host-associated sample from Yersinia enterocolitica	PRJNA1043856	SRR26909760	TC12588	Yersinia enterocolitica	To be released	2025-02-07
SAMN38355108	Pathogen: clinical or host-associated sample from Yersinia enterocolitica	PRJNA1043856	SRR26909761	TC12583	Yersinia enterocolitica	To be released	2025-02-07
SAMN38355099	Pathogen: clinical or host-associated sample from Yersinia enterocolitica	PRJNA1043856	SRR26909762	TC12573	Yersinia enterocolitica	To be released	2025-02-07
SAMN38355098	Pathogen: clinical or host-associated sample from Yersinia enterocolitica	PRJNA1043856	SRR26909763	TC12574	Yersinia enterocolitica	To be released	2025-02-07
